# Supplementary material for: Health benefits of ethnic fermented foods
Source: Front Nutr. 2025 Sep 26;12:1677478. doi: 10.3389/fnut.2025.1677478 (PMC12512351; doi:10.3389/fnut.2025.1677478)
Supplement: Supplementary file 2 [file Table_2.XLSX]

## Sheet: S2
No.	Reference (author & year)	Title of the paper	Participants	Country	Study type	Duration of the study	Follow-up time	Type of EFF consumed	Dose/Frequency/duration of Intervation	Effect of EFF	Proposed active component/ingredient	Mechanism of action by EFF or the by proposed active component	Control (comparator product; comparator population)	Comment
1	Abdelgadir et al., 2004	Glycaemic and insulin responses of six traditional Sudanese carbohydrate-rich meals in subjects with type 2 diabetes mellitus	10 participants (6 males, 4 females) Age: Mean 50.2 ± 5.3 years Type 2 diabetes mellitus, diabetes duration: Mean 5.0 ± 3.7 years	Sudan	Crossover study	Six (5 fermented and 1 non-fermented) test meals consumed at 1-week intervals	No follow-up	Acida, Kisra	134 g of sorghum kisra, 445 g of sorghum acida, 140 g of millet kisra, 292 g of millet acida, 417 g of maize acida	Millet porridge had the most favourable post-prandial glucose and insulin responses whereas maize porridge induced higher responses	Carbohydrates	Slowly digested carbohydrates result in reduced glycemic and insulin responses	No control. Meals compared with each other	Sorghum kisra, millet kisra, sorghum acida, millet acids, maize acida. Kisra is flatbread. Acida is porrage
2	Enomoto et al., 2022	Koji amazake maintains water content in the left cheek skin of healthy adults: A randomized, double-blind, placebo-controlled, parallel-group, comparative trial	60 healthy adults concerned with skin dryness (both sexes). Age 30 to 59	Japan	Randomized, double-blind, placebo-controlled, parallel-group comparative tria	November 2019 and March 2020. 8 weeks	No follow-up	Amazake	118 g/day for 8 weeks	Maintained water content in left cheek skin	Glucosylceramide (GlcCer) derived from A. oryzae	GlcCer content in koji amazake was 4.5 times greater than that in the placebo group. Proposed action mentioned from other studies suggests improved skin barrier function, up-regulaiton of aquaporin 3 gene	Placebo beverage, manufactured by mixing only steamed rice and purified enzymes without rice-koji	Koji amazake is fermented rice beverage
3	Kageyama et al., 2021	Effects of malted rice amazake on constipation symptoms and gut microbiota in children and adults with severe motor and intellectual disabilities: A pilot study	10 patients (5 men and 5 women) with severe motor and intellectual disabilities (SMID)	Japan	Pilot intervention study	6 weeks	No follow-up	Amazake	Daily dose 35g diluted in 150mL	Malted rice amazake consumption reduces constipation symptoms	Isomalto-oligosaccharide	Isomalto-oligosaccharides promote the growth of Lactobacillales and Bifidobacterium. The production of short-chain fatty acids (SCFA) by bacteria can promote intestinal peristalsis and prevent constipation, lowering intestinal pH	No control group	Malted rice amazake
4	Kurahashi et al., 2021	Intake of koji amazake improves defecation frequency in healthy adults	44 healthy adults (18 males, 26 females) aged 20–66 years	Japan	Randomized, placebo-controlled, double-blind parallel-group comparative study	October 2019 and May 2020. 6 weeks: • non-intake observation period (-1 to 0 w), • intake period (0 to 3 w)	4 to 5 weeks	Amazake	118 g daily for 3 weeks during the intake period	Increased defecation frequency and fecal weight. Altered fecal microbiota composition	Aspergillus oryzae cells, glucooligosaccharides (GlcCer)	Probiotics and prebiotics improve the metabolism of SCFA that might increase stool bulking and promoting softness of feces. The GlcCer improve skin barrier function and therefore might affect bowel movements	Rice syrup placebo	Increased relative abundance of Bacteroides and reduced abundance of Blautia
5	Nagao and Sata, 2013	Effect of a late evening snack of amazake in patients with liver cirrhosis: A pilot study	Four patients (two males and two females) with liver cirrhosis, aged between 59 to 72 years	Japan	Single arm pilot clinical study	December 22, 2009 to August 24, 2010. Study duration: 12 weeks	No follow-up	Amazake	150 mL at bedtime every day for 12 weeks	Improvement in various symptoms of liver cirrhosis as reported through reduced VAS scores. White blood cell counts (WBC), especially neutrophil counts, were elevated following a period of amazake intake	Vitamins, amino acids, glucose	Improved energy metabolism and symptom management	Not applicable as it is a single-arm pilot study
6	Shoji et al., 2023	Effects of milk amazake on skin elasticity, hydration, and transepidermal water loss: An 8-week double-blind, randomized, controlled trial	40 healthy men and women (20 active, 20 placebo), aged 20–60 years	Japan	Double-blind randomized controlled trial	8 weeks	Examinations were performed before ingestion, and at 4 and 8 weeks after ingestion	Amazake	100 mL daily of milk amazake	Improved skin elasticity and reduced water loss	Glucosylceramide, GABA	GABA may enhance collagen and elastin production, improving skin elasticity. Glucosylceramide may contribute to improved skin barrier function and moisture retention	Placebo drink with similar macronutrient content but without GABA
7	Sakurai et al., 2019	Effects of koji amazake and its lactic acid fermentation product by Lactobacillus sakei UONUMA on defecation status in healthy volunteers	28 healthy adults with low stool frequency	Japan	Double-blind randomized trial	3 weeks	No follow-up	Amazake	108 mL/day	Increased stool frequency	Lactic acid, oligosaccharides	Improved intestinal transit time	Baseline defecation frequency	Two types of amazake: Koji amazake, LAF-amazake. Aamazake produced with Lactobacillus sakei UONUMA (LAF-amazake). Koji amazake relieves constipation effectively in healthy adults
8	Maruki-Uchida et al., 2020	Amazake made from sake cake and rice koji suppresses sebum content in differentiated hamster sebocytes and improves skin properties in humans	17 Japanese women, aged 40–69 years	Japan	Randomized controlled trial	4 weeks	No follow-up	Amazake	100 mL twice daily	Decreased sebum content and improved skin properties. Improved subjective measures like 'face color' and 'glossy hair'/improved sleep	Fermentation products, including glucoses, amino acids, and vitamin B	Continuous ingestion of amazake could be a safe, skin-enhancing supplement	Placebo group	Promising effects for skin health; potential for broader cosmetic applications
9	Gölünük., 2017​	Effects of traditional fermented beverages on some blood parameters in aerobic exercises	36 males aged 18–25	Turkey	Randomized controlled trial	15 days	No follow-up	Boza	300 mL daily before exercise	Reduced ALT and TOS in kefir group. Improved lipid profile in boza group	Probiotics, antioxidants	Antioxidant activity and metabolic enhancement	Control group without fermented beverages
10	Basım and Özdenkaya, 2020	Can traditional fermented food products protect mothers against lactational mastitis	607 women (18-45 years) in the lactational period (0-24 months), of whom 303 had lactational mastitis and 304 had no mastitits event	Turkey	Cross-sectional study	Data collection from June 2019 to September 2019	No follow-up	Boza, Tarhana	Intake during pregnancy and lactation. Consumption frequencies categorized: Daily, twice/thrice a week, once a week, or less than once a month	The incidence of lactational mastitis decreased with increasing consumption of boza and tarhana	LAB	LAB prevent pathogen colonization in mammary glands through antimicrobial and anti-inflammatory effects Enhance immune response and reduce inflammation	No/lower intake of fermented food
11	Lee et al., 2012	Sociocultural and dietary practices among Malay subjects in the North-Eastern region of Peninsular Malaysia	161 Malay adults (median age: 55 years; 79 H. pylori positive, 82 negative)	Malaysia	Case-control study	8 years (historical cohort, 2000-2008)	No follow-up	Budu	Frequent use (≥3 times per month)	Lower prevalence of H. pylori infection. Frequent budu consumption had a protective effect against H. pylori infection	LAB, bioactive compounds from fermented anchovies and salt content	Probiotics from lactic acid bacteria may alter gastric microbiota and suppress H. pylori	Subjects with less frequent consumption	The study provides strong statistical evidence that frequent budu consumption is associated with a lower risk of H. pylori infection. The mechanism behind this protective effect is unclear. The study suggests fermentation, salt content, and bioactive compounds as possible factors
12	de Goeij et al., 2020	Associations between the intake of different types of dairy and cognitive performance in Dutch older adults: The B-PROOF Study	619 participants, age ≥65 years, mixed sex	Netherlands	Cross-sectional study	from August 2008 to March 2011	No follow-up	Buttermilk	Buttermilk intake 0-40 g/day	Higher buttermilk intake leads better executive functioning. Logistic regression analyses suggested a 43% non-significant lower probability of a poor performance for information processing speed for a 100 g increase in buttermilk intake	Probiotics, bioactive peptides, vitamin K2	Impact on gut microbiota, gut-brain axis, attenuation of pro-iflammatory cytokines. In addition, vitamin K2 seems to be positively associated with cognition	No/lower intake of fermented dairy-products
13	Lundgren-Kownacki et al., 2018	Exploring how a traditional diluted yoghurt drink may mitigate heat strain during medium-intensity intermittent work: a multidisciplinary study of occupational heat strain	Twelve subjects (19–33 yr; 6 males, 6 females)	India	Cross-over study	The study was carried out during the winter season, from November until March	No follow-up	Buttermilk	Each subject had three interventions: water, buttermilk (100 ml every 20 min, total 700 ml) and no rehydration, during hours of physical work with rotating intervals every 20 min in a heat chamber (34°C, 60% RH)). Pre-test resting period of 48 h and at least 5 days between each test	Effects on rehydration, body temperature, hearth rate, cortisol levels, kidney function (albumine/creatinine)	Proteins, riboflavin, potassium, vitamin B12, calcium	Extra energy and nutrition from buttermilk	Comparison between baseline data (pre-intervention) and intervention data. Comparison with water and no hydration
14	Sahni et al., 2024	Dietary behaviour, attitude and food perceptions of patients with ulcerative colitis – an observational study	93 patients, mean age 40.6 ± 13.3, 52.7% male	India	Cross-sectional survey	Not specified	No follow-up	Buttermilk	Self-reported dietary habits	Buttermilk (lassi) improved symptoms of IBD	Reduced lactose	Fermented foods improve the gut health. The reduction of lactose in fermented lassi makes it more tolerable for IBD patients	ND	Direct effect of fermentation. Buttermilk in India is called lassi
15	Baumgartner et al., 2013	Influence of egg or egg-yolk buttermilk drink on serum lipids and inflammation	97 adults, aged 18–65	Netherlands/Germany	Randomized controlled trial	12 weeks	No follow-up	Buttermilk	100 mL buttermilk daily	The rise in serum LDL-C concentrations is less pronounced when egg yolk is incorporated into a buttermilk drink	Cholesterol, sphingolipids	Sphingolipids in the buttermilk matrix inhibit cholesterol absorption, reducing LDL-C increase compared to whole eggs	Controls maintained their usual diet (1–2 eggs/week) without additional interventions	Food matrix affects cholesterol metabolism; buttermilk reduces LDL-C impact of eggs
16	Laursen et al., 2022	Theoretical substitutions between dairy products and all-cause and cause-specific mortality	55775 Danish men and women (aged 50-64)	Denmark	Cohort study	December 1993 through May 1997	Participants were followed from baseline until death, emigration or 13 July 2015, whichever came first	Buttermilk	0-91 g/day	Among men only, buttermilk in place of low-fat yogurt products was associated with a lower rate of death	ND	Propose effect on body fat and lipid profile	Whole and low-fat milk consumed groups
17	Conway et al., 2013	Impact of buttermilk consumption on plasma lipids and surrogate markers of cholesterol homeostasis in men and women	34 participants (18-65 years; 15 males, 19 females)	Canada	Double-blinded randomized crossover placebo-controlled study	8 weeks	No follow-up	Buttermilk	Twice daily (22.5 g before breakfast and dinner)	Reduction in serum cholesterol, LDL-C, and triacylglycerol levels. Increased plasma lathosterol concentrations; no significant impact on HDL-C	Milk fat globule membrane (MFGM) components, sphingolipids and phospholipids	Inhibition of intestinal cholesterol absorption by MFGM lipids	Placebo without MFGM components	Highlights the role of buttermilk in improving lipid profiles, especially in individuals with higher baseline LDL-C
18	Agarwal 2018	A pilot study on the effects of curd (dahi) & leaf protein concentrate in children with protein energy malnutrition (PEM)	42 malnourished children (22 grouped into dahi and 20 milk interventions)	India	Pilot study	15 days in hospital	6 weeks at home	Dahi	90 g. 2 servings per day	Interleukin levels were much higher on dahi diet as compared to milk diet. The absolute lymphocyte counts, CD3, CD4, CD8, CD19 and CD56 increased in children receiving dahi	Protein	Immunonutrition and recovery of immune functions	Milk
19	Agarwal and Bhasin, 2002	Feasibility studies to control acute diarrhoea in children by feeding fermented milk preparations Actimel and Indian Dahi	150 children (6 months to 5 years) with acute diarrhea. 75 children in hospital and 75 in community	India	Randomized controlled clinical trial	April 1999 to January 2000	3 months	Dahi	One serving (100 ml) given three times a day. Children aged between 6 and 12 months received two servings a day	Indian Dahi can significantly reduce the duration of diarrhoea (recorded as days) in children	LAB (10^8 of each L. lactis, L. lactis cremoris and L. mesenteroides cremoris per gram)	Modification of gut microbiota and enhanced intestinal health	Ultra-heat-treated yogurt with no live bacteria
20	Sakhare et al., 2022	A comparative evaluation of probiotic formulations in prevention of dental caries: A clinical study	62 schoolchildren (6–12 years old), divided into a probiotic group (31) and a control group (31)	India	Prospective, randomized, nonblinded study	21 days	From baseline after 7 days, and after 24 days	Dahi	100 g of probiotic curd, consumed twice daily for 21 days	Reduced salivary Streptococcus mutans count	L. acidophilus (La5), B. lactis (Bb12)	Probiotics alter oral microbiota by reducing Streptococcus mutans levels, potentially preventing dental caries	Control group received no intervention	Dahi is a probiotic curd
21	Dewan et al., 2009	Cytokine response to dietary rehabilitation with curd (Indian dahi) & leaf protein concentrate in malnourished children	80 malnourished children, aged 1–5	India	Nutritional rehabilitation study	15 days	No follow-up	Dahi	Daily consumption as per nutritional guidelines	Improved pro-inflammatory (TNF-α, IFN-γ) and anti-inflammatory cytokine levels	Probiotics, micronutrients	Balanced cytokine response improving immunity in malnutrition	Comparison between curd and leaf protein concentrate intervention groups	Curd enhances immune recovery in malnourished children
22	Hajare, 2021	Effects of potential probiotic strains LBKV-3 on immune cells responses in malnourished children: a double-blind, randomized, controlled trial	90 malnourished children, aged 6–8 years	India	Randomized controlled trial	12 weeks	No follow-up	Dahi	The test group consumed 100 g/day of PAM containing 10⁷ cfu/g Lactobacillus acidophilus LBKV-3. The control group consumed 100 g/day of dahi (fermented milk). Blank group consumed thermally processed buffalo milk (100 ml/day)	Increased immune cells (monocytes, neutrophils, basophils, lymphocytes) and their activity. More pronounced effect in older group (7–8 years)	L. acidophilus LBKV-3	Enhanced immune modulation through increased phagocytic activity and cytokine production. Improved gut microbiota composition leads to better systemic immune responses	Buffalo milk and dahi (control groups)
23	Rajalakshmi et al., 1973	The effects of supplements varying in carotene and calcium content on the physical, biochemical and skeletal status of preschool children	43 children (2-6 years)	India	Experimental controlled feeding study	6 months	No follow-up	Dhokla	Daily supplement (ad libitum)	Improvements in height, weight, skeletal development (bone age, cortical thickness), and biochemical status (protein, albumin, vitamin A)	Bioactive components, calcium from lime powder, Vitamin A from fenugreek leaves	Nutritional enhancement	Group without supplements	Dhokla with variations (basic dhokla, dhokla with fenugreek leaves, and dhokla with fenugreek leaves plus lime powder). The outcomes in this study resulted from both fermentation and fortification
24	Narayanan et al., 2016	Postprandial glycaemic response of foxtail millet dosa in comparison to a rice dosa in patients with type 2 diabetes	105 T2DM patients, ages 35-55, Sex: 69 males, 36 females	India	Intervention study	8 Months	No follow-up	Dosa	Intervention lasted 4 days. Either rice dosa or millet dosa was consumed for breakfast, then 2 days wash out followed and then the dosas were switched	Lower postprandial glucose levels compared to rice dosa. Millet based dosa can be a therapeutic diet for T2DM patients	Dietary fiber, non-starchy polysaccharides	High dietary fiber slows carbohydrate digestion and glucose absorption. Resistant starch content in millet could contribute to a delayed glycemic response	Rice dosa served as the primary comparator. White bread used as the GI reference food	Supports millet as a therapeutic diet for T2DM
25	Urooj and Puttaraj, 2000	Glycaemic responses to cereal-based Indian food preparations in patients with non-insulin-dependent diabetes mellitus and normal subjects	57 patients with confirmed non-insulin-dependent diabetes mellitus (34 men, 23 women) and 59 healthy individuals (30 men, 29 women), age 22-59 years	India	In vivo study	Single-day tests for each food	No follow-up	Dosai, Idli	50g carbohydrate per food type	Lower glycemic index compared to glucose. Delayed peak glucose responses	Low glycemic index carbohydrates	Increased desired glycaemic effect, i.e. delayed peak rise, low glucose response curves	Glucose (50g load)
26	Otoo et al., 2024	Effect of Alchornea cordifolia on glycemic indices of varieties of fufu among healthy subjects	10 healthy individuals (7 males, 3 females), mean age 23.7 years	Ghana	Crossover experimental study	March 16 - April 8, 2021	No follow-up	Fufu	50g available carbohydrates per test meal	All fufu combinations (plain and composite) lowered the glycemic index. Alchornea cordifolia fufu varietis lowered glycemic index (GI) even more	Dietary fiber	Fiber is known to influence glycemic responses. Fiber slows down digestion, which in turn slows down the absorption of glucose into the bloodstream	Comparison with pure glucose. Later comparison between plain and combination fufu	Fufu (cassava, plantain, and their combination) or composite Fufu (cassava, plantain and their combination cooked together with leaves of Alchornea cordifolia). *it is not clear if fufu was fermented or not
27	Tsheko et al., 2020	Effects of consuming red furu (fermented bean curd) on serum vitamin B-12, homocysteine and other cardiometabolic risk factors in young healthy volunteers: A randomized controlled trial	23 volunteers completed the study; (11 women; 20-39 years. 12 men; 20-37 years)	China	Randomized controlled trial	72 h	No follow-up	Furu	Two groups were allocated to consume a breakfast test meal containing either 50 g of red furu (n=11) or of 50 g tofu (n=12) with two slices of plain bread. Subjects maintained their usual diets for the next 72 hours	In the red furu group, but not in tofu group, serum concentrations of B-12 and folate were negatively associated with homocysteine, and B-12 was positively associated with folate	Folate, B12	Folate and B12 reduce homocystein, which is associated with chronic diseases, especially vascular diseases	Tofu group (non-B-12 food)	Red furu
28	Manara et al., 2023	Maternal and food microbial sources shape the infant microbiome of a rural Ethiopian population	25 mother-infant pairs with children <1 year of age and 1–12 years old	Ethiopia	Cohort study	ND	No follow-up	Injera	ND	Increased gut microbiome diversity in infants	Microbes from fermented teff-based foods (e.g., Lactobacillus species, P. parvulus)	Transfer of microbes from fermented food to the infant gut, promoting diversity	Comparison with microbiomes from Ghana, Tanzania, Italy, and Sweden	Injera is fermented teff flatbread
29	Mohammed et al., 2019	Teff consumption and anemia in pregnant Ethiopian women: a case-control study	592 pregnant women	Ethiopia	Case-control study	1 year	No follow-up	Injera	Daily consumption vs. lower frequency	Reduced risk of anemia with higher teff consumption	Iron, dietary fiber	Increased dietary iron intake and improved bioavailability	Non-daily teff consumers	Teff injera. Daily teff consumption reduces anemia risk in pregnant women
30	Dereje et al., 2019	Glycemic index and load of selected Ethiopian foods: An experimental study	10 healthy adults, aged 23 years (mean)	Ethiopia	Experimental study	1 month	No follow-up	Injera	50 g carbohydrate equivalent per meal	Low GI for Teff injera	Carbohydrates with different GI	Slower glucose absorption in low-GI foods	Comparison among three Ethiopian staple foods	Teff injera is suitable for diabetic patients due to its low glycemic index
31	Yaregal et al., 2022	Compared with fresh injera, stale injera increases satiety in healthy subjects, but does not decrease the glycemic index	10 people, mean age 22.1 ± 0.3 years. Sex: 7 males and three females	Ethiopia	Interventional study with a randomized cross-over design	From May to June 2021	No follow-up	Injera	Each test meal provided 25 g of available carbohydrates. Consumption in three separate test sessions spaced three days apart	Stale injera significantly increased satiety compared to fresh injera and white bread. Stale and fresh injera showed lower glycemic index values compared to white bread	Resistant starch and slowly digestible starch (SDS) produced through starch retrogradation in stale injera	Stale injera's hardness and retrogradation likely increased mastication time, enhancing satiety hormone release. Glycemic Response: Retrograded starch reduced carbohydrate availability, slowing digestion, and glucose release	White bread and fresh injera
32	Jeong et al., 2023	Inverse association of daily fermented soybean paste (“Jang”) intake with metabolic syndrome risk, especially body fat and hypertension, in men of a large hospital-based cohort	58701 volunteers (20293 men and 38408 women)were recruited from an urban hospital-based cohort. The inclusion criteria for recruiting participants were age ≥40 and the presence of mild to moderate metabolic disease states at baseline	South Korea	Cohort study (hospital based)	6 months	No follow-up	Jang	The participants in the low-Jang and high-Jang groups consumed an average of 0.63 g and 4.63 g Jang daily	Inverse association with MetS risk components, including waist circumference and fat mass. Improved serum glucose and HDL cholesterol levels	Bioactive peptides, isoflavones	Anti-inflammatory and lipid-modulating effects	Low jang intake group	Dietary substitution of salt with Jang may reduce metabolic syndrome risk
33	Eli-Cophie et al., 2017​	Glycemic index of some local staples in Ghana	10 healthy nondiabetics aged 20–50	Ghana	Crossover trial	2 weeks	No follow-up	Kenkey	189 g of kenkey were administered; other foods were administered in different amounts corresponding to 50 g of carbohydrate composition	Kenkey elicited a relatively low GI response (compared to 4 other staple foods)	Dietary fiber	Slows glucose release and reduces postprandial glycemia	Other foods that are not fermented
34	Park et al., 2021 a	Fecal microbiota changes with fermented kimchi intake regulated either formation or advancement of colon adenoma	Total participants: 32 volunteers, divided into three groups: (normal colon, simple adenoma, advanced colon adenoma)	South Korea	Clinical trial	Administered with fermented kimchi for 10 weeks + prior washout for 4 weeks	No follow-up	Kimchi	Dose: 100 grams/day of fermented kimchi Frequency: Daily Duration: 10 weeks	Microbiota diversity: Improved fecal microbiota richness and diversity indices in patients, especially in the advanced adenoma group Inflammatory markers: Serum IL-1β levels significantly decreased in the advanced adenoma group after 10 weeks of kimchi intake (p < 0.05)	Fermented microbiota in kimchi, including Lactobacillus spp. and related probiotic effects	Alteration in microbial diversity and richness. Beneficial bacteria decrease the the onset and progression of colorectal cancer (CRC) via suppressing the CRC-assisiated microbiom	Comparator population: Baseline comparisons were made between normal colon, simple adenoma, and advanced adenoma groups. Within-group comparisons before and after 10 weeks of kimchi intake. No comparator product	Specific beneficial bacteria (e.g., Bifidobacterium spp., Akkermansia) increased, while harmful bacteria (e.g., Streptococcus, Pseudomonas) were reduced
35	Oh et al., 2005	Relationship of nutrients and food to colorectal cancer risk in Koreans	30 and 70 years of age. 136 cases (49 patients with colorectal cancer and 87 patients with large bowl adenomatous polyps) and 134 controls	South Korea	Case-control study	1 year (FFQ about preceding year)	No follow-up	Kimchi	The frequency response section consisted of 8 categories: over 3 times per day, twice per day, once per day, 3 to 4 times per week, once or twice per week, 2 to 3 times per month, once per month, and never. Cutoff points of intake tertile (g) 325-500	Decreased colorectal cancer risk with higher kimchi intake	LAB, carotenoids, vitamins, dietary fiber	Anticarcinogenic effect of kimci is linked to increased lactic acid bacteria produced during fermentation and high levels of b-carotene, vitamin C, and dietary fiber derived from subingredients of kimchi such as garlic, red pepper, ginger, and onions	No kimchi consumption
36	Tan et al., 2023	Effect of kimchi intake on body weight of general community dwellers: a prospective cohort study	58290 participants (men, 33.6%) were included for correlation analysis and 20066 of these participants were included in the risk assessment study. Aged ≥40 years	South Korea	Prospective cohort study	Baseline recruitment (2004–2013). Follow-up survey was conducted from 2012 to 2016	This study is a follow up of a former study	Kimchi	Kimchi intake was divided in 5 groups (from ~ 30 to 300 g per day)	Associated with weight loss and normal weight maintenance	LAB, dietary fiber, probiotics	Improved gut microbiota diversity; anti-inflammatory properties. LAB that have cholesterol-lowering activity	Lowest amount of kimchi	Kimchies: baechu kimchi, kkakdugi kimchi, nabak kimchi, other kimchis
37	Kim et al., 2022	Kimchi improves irritable bowel syndrome: results of a randomized, double-blind placebo-controlled study	87 participants. Age 19-75 years old. Both sexes	South Korea	Randomized, double-blind, placebo-controlled study	12 weeks	No follow-up	Kimchi	210 g of kimchi daily (70 g per meal) for 12 weeks	Improvement in IBS symptoms (e.g., reduced abdominal pain, bloating, desperation, incomplete evacuation) by all types of kimchi	Dietary fiber, LAB	Increased dietary fiber intake, reduction of inflammatory cytokines, modulation of gut microbiota, reduction in harmful fecal enzymes	No non-kimchi control group; comparison between three types of kimchi (SK, nLpSK, FK)	Kimchies: Standard Kimchi [SK], nLp-added Kimchi [nLpSK], Functional Kimchi [FK]
38	Jung et al., 2024	Association between kimchi consumption and obesity based on BMI and abdominal obesity in Korean adults: A cross-sectional analysis of the health examinees study	115726 Korean adults aged 40–69 years (36756 men and 78970 women)	South Korea	Cross-sectional study	2004-2013	No follow-up	Kimchi	The nine frequency categories are as follows: never or seldom, once a month, 2–3 times a month, 1–2 times a week, 3–4 times a week, 5–6 times a week, once a day, 2 times a day and 3 times a day. The serving size of kimchi consumption was categorised as 0.5, 1 or 2 servings. One serving of baechu kimchi, kkakdugi and other kimchi is 50 g, and one serving of nabak kimchi and dongchimi is 95 g	Higher levels of various kimchi consumption lower the prevelance of obisity for both men and women	LAB, seasoning components (garlic, red pepper, ginger)	Probiotic LAB in kimchi regulate adipogenesis-related genes, reducing lipid accumulation and improving metabolism. Garlic, onion and ginger have an anti-obesity effect	Comparison between different levels of kimchi consumption	Kimchis - baechu kimchi (cabbage kimchi), kkakdugi (radish kimchi), nabak kimchi and dongchimi (watery kimchi) and other kimchi (eg, green onion kimchi, Korean lettuce kimchi and mustard greens kimchi). All results showed a ‘J-shaped’ association, excessive consumption suggests the potential for an increase in obesity prevalence
39	Oh et al., 2024	Association between traditional Korean fermented vegetables (kimchi) intake and serum lipid profile: using the Korean Genome and Epidemiology Study (KoGES) cohort	61761 participants (20508 men, 41253 women), aged 40-69	South Korea	The Health Examinees (HEXA) study	2004-2013	Follow-up survey 2012 and 2016 and the data for this study has been taken from the follow-up survey.	Kimchi	One serving size of Baechu kimchi, Kkakdugi, and other kimchi is 50 g, whereas that of Nabak kimchi/Dongchimi is 95 g. Total kimchi intake was either <1; 1-<2; 2-<3; 3-<5 and ≥5 servings/day	Baechu kimchi intake (2-<3 servings/day) linked to reduced total cholesterol, triglycerides, and LDL-C in women; increased HDL-C in men	LAB, seasoning components (garlic, red pepper, ginger)	LAB contribute to the lipid improvement effect. Garlic lowers cholesterol biosynthesis; capsaicin in red pepper activates PPARα, reducing lipid levels. Ginger is rich in 6-gingerol that reduces TC and TG levels	Comparison between different kimchi intake levels	Kimchies - Baechu kimchi, Kkakdugi, Nabak kimchi/Dongchimi, and other kimchi
40	Park and Lee, 2024	Specific foods associated with depressive symptoms among young adults and their bioactive effects	856 young adults (541 normal, 315 with depressive symptoms), aged 18-39	South Korea	Cross-sectional study	March - June 2017	No follow-up	Kimchi	Nine levels of consumption frequency: none, 1 time/month, 2–3 times/month, 1 time/week, 2–4 times/week, 5–6 times/week, 1 time/day, 2 times/day and ≥3 times/day. Four portion sizes: small (0.5), medium (1.0), medium-large (1.5), and large (2.0)	In males, the second-highest intake of kimchi was inversely associated with depressive symptoms	Probiotics	Probiotics that produce neurotransmitters can significantly influence neural biochemistry, mood, and behavior	Comparison between intake frequency and portion quintiles
41	Kim and Park, 2018	Clinical trials of kimchi intakes on the regulation of metabolic parameters and colon health in healthy Korean young adults	Participants: 28 healthy young adults. Age Range: 18–36 years. Sex: 18 males and 10 females (divided equally into two groups)	South Korea	Randomized clinical trial	28 days	No follow-up	Kimchi	Daily consumption of 210 g of kimchi (70 g per meal) for 28 days	Both SK and FK improved lipid profiles by increasing HDL-C (p < 0.01) and reducing LDL-C (p < 0.05). FK had stronger effects, further lowering total cholesterol, triglycerides, and IL-6 (p < 0.05), increasing skeletal muscle mass, and reducing body fat percentage (p < 0.05). Both SK and FK reduced harmful gut enzymes (p < 0.01), but FK had a greater impact on gut microbiota, increasing Bacteroide…	LAB, dietary fiber, bioactive compounds from kimchi ingredients. Phytochemicals from functional kimchi ingredients (e.g., mustard leaves, Chinese pepper, mistletoe, probiotics)	Improved gut microbiota composition by increasing beneficial bacteria and decreasing harmful species. Anti-inflammatory effects via reduced pro-inflammatory cytokines (e.g., IL-6). Enhanced serum lipid profiles and regulation of body composition through active compounds and probiotics	Comparator groups were individuals consuming SK vs. FK, with baseline measurements serving as the control
42	Park et al., 2021 b	Microbiota changes with fermented kimchi contributed to either the amelioration or rejuvenation of Helicobacter pylori-associated chronic atrophic gastritis	32 volunteers with H. pylori-negative chronic superficial gastritis, H. pylori-positive chronic superficial gastritis, and H. pylori-positive chronic atrophic gastritis	South Korea	Clinical trial	10 weeks	No follow-up	Kimchi	100 g/day for 10 weeks	Significant changes in gut microbiota, improvement in pepsinogen I/II ratio, decreases in IL-1β levels. Observed changes in specific microbiota associated with H. pylori infection and gastric health	LAB	Gut macrobiota modulation. Kimchi alone eradicated H. pylori in 7 out of 21 patients (33% success rate).	Not explicitly mentioned, but involved different groups based on H. pylori status and gastritis type. Kimchi intake mitigates Helicobacter pylori-associated gastritis and rejuvenates atrophic changes
43	Choi et al., 2013	Kimchi, a fermented vegetable, improves serum lipid profiles in healthy young adults: randomized clinical trial	100 young adults (22.5-23.0 years; 50 males, 50 females)	South Korea	Randomized clinical trial	7 days	No follow-up	Kimchi	Low group: 15 g/day; High group: 210 g/day	Significant reductions in total cholesterol, LDL-C, and HDL-C in both groups, with more pronounced effects in the high intake group	LAB	LAB may enhance gut microbiota, improving lipid metabolism	Low intake group served as a comparative control for the high intake group	Short-term intervention demonstrated significant benefits on lipid profiles and glucose levels
44	Kim et al., 2011	Fermented kimchi reduces body weight and improves metabolic parameters	22 overweight/obese participants (7 men, 15 women)	South Korea	Randomized crossover study	8 weeks	No follow-up	Kimchi	300 g/day, split across meals	Significant improvement in body weight, BMI, and cholesterol levels. Greater reduction in fasting glucose with fermented kimchi	Probiotic bacteria	Anti-inflammatory, lipid metabolism improvement	Fresh kimchi	Fermented kimchi had stronger effects than fresh kimchi in reducing metabolic risk factors
45	Kim et al., 2014	Association between kimchi intake and asthma in Korean adults	19659 adults, aged 19–64	South Korea	Cross-sectional study	Survey data from 2007-2011	No follow-up	Kimchi	1 to ≥3 servings/day	Significant inverse relationship between kimchi consumption and asthma prevalence. Potential antioxidative, anti-inflammatory effects	LAB, dietary fiber, phytochemicals	Possible immune-modulating effects via gut microbiota and anti-inflammatory properties	Comparison with smaller total servings	Regular kimchi intake reduces asthma prevalence; future mechanistic studies required
46	An et al., 2013	Beneficial effects of fresh and fermented kimchi in prediabetic individuals	21 prediabetic individuals (mean age 45.9 ± 9.8 years, 7 males, 14 females)	South Korea	Crossover study	20 weeks	No follow-up	Kimchi	100 g per meal for 8 weeks, then after 4-week washout another 8 weeks Records of 3-day intake were used to estimate the participants’ usual intake	Improved glucose tolerance, reduced insulin resistance in fermented kimchi group. Reduced body weight, BMI, and waist circumference with both types of kimchi (fresh and fermneted)	LAB, bioactive compounds	Enhanced glucose metabolism, insulin sensitivity improvement	Fresh kimchi	Fermented kimchi offers superior benefits in managing prediabetes compared to fresh kimchi
47	Han et al., 2015​	Contrasting effects of fresh and fermented kimchi on gut microbiota composition	24 obese women, aged 30–60	South Korea	Randomized controlled trial	8 weeks	No follow-up	Kimchi	180 g/day	Pyrosequencing of fecal microbiota: increase in Proteobacteria and Actinobacteria after kimchi intervention in both groups, with the latter phylum showing negative correlation with body fat percentage in the fermented kimchi group. Bacteroides and Prevotella increased while Blautia decreased after intake of fermented kimchi. Negative correlation between Bifidobacterium longum and waist circumfere…	LAB, bioactive compounds	Gut microbiota modulation, anti-inflammatory effects	Fresh kimchi	Fermented kimchi shows superior metabolic benefits compared to fresh kimchi
48	Kwon et al., 2016​	Relationship between plant food (fruits, vegetables, and kimchi) consumption and the prevalence of rhinitis	7494 adults, aged 19–64	South Korea	Cross-sectional survey	2011 and 2012	No follow-up	Kimchi	Kimchi consumption was not measured	Reduced rhinitis prevalence with higher kimchi intake	LAB	LAB are helpful in development and maintenance of the immune system by enhancing intestinal mucosa immune cells	Comparison between groups consuming different levels of kimchi, vegetables, and fruits	Encouraging kimchi consumption may reduce rhinitis risk in Korean adults
49	Jee et al., 2022	Association of age-related cataract risk with high polygenetic risk scores involved in galactose-related metabolism and dietary interactions	40262 adults aged >50 years. Both sexes	South Korea	Cross-sectional, hospital-based city cohort study	During 2004 and 2013	No follow-up	Kimchi	Kimchi intake categorized as low (<100 g/day) or high (≥100 g/day)	The high kimchi intake showed a reduced genetic risk for ARC compared to low-intake groups	LAB	Enhancement of lactose and galactose by promoting gut microbiota that may mitigate oxidative stress and reduce osmotic pressure in the lens	Groups with low kimchi intake
50	Kim et al., 2017	Kimchi intake and atopic dermatitis in Korean aged 19-49 years: The Korea National Health and Nutrition Examination Survey 2010-2012	Age: 19–49 years Sex: 2737 men, 4485 women Numbers: Total = 7222 participants (437 with AD, 6785 without AD)	South Korea	Cross sectional	Data collection period was from 2010 to 2012, as part of the Korea National Health and Nutrition Examination Survey (KNHANES)	No follow-up	Kimchi	Dose: Kimchi intake was classified into quartiles: Q1: 0–36.0 g/day Q2: 36.1–84.9 g/day Q3: 85.0–158 g/day Q4: 158.1–601 g/day	Kimchi consumption was associated with a significantly lower prevalence of atopic dermatitis (AD)	LAB, antioxidant, B and K vitamin	Probiotics have been shown to have a positive effect in the treatment of atopic patients by restoring balance between the Th1/Th2 cell responses. Vitamins K and B-12 are reported to be effective in the prevention and treatment of AD by suppressing the inflammatory response	Accros 4 levels of consumption	Participants in the third quartile (85.0–158 g/day) had a 32% lower risk of AD compared to the first quartile (0–36.0 g/day)
51	Dönmez et al., 2014	Effects of traditional homemade koumiss on some hematological and biochemical characteristics in sedentary men exposed to exercise	18 sedentary males, average age 33.66 years	Kyrgyzstan	Intervention study	15 days	No follow-up	Koumiss	350 ml/day	Reduced cholesterol and triglycerides, increased HDL in the KE group	LAB, ethanol, carbon dioxide	Fermentation products improving lipid profile	There was no sedentary male population group who neither consumed koumiss nor excercised; there was also no washout period
52	El Kinany et al., 2020	Consumption of modern and traditional Moroccan dairy products and colorectal cancer risk: a large case control study	1453 colorectal cancer patients, 1453 controls, mixed sex, ≥18 years	Morocco	Case-control study	Between September 2009 and February 2017	No follow-up	Lben, Raib, Saykok, Jben	Total traditional products consnuption mean values - 29.77 ± 51.33 g/day for patients and 34.44 ± 44.58 g/day for control	Lben intake was inversely related to colorectal cancer risk across all locations of the bowel. Raib consumption was inversely associated with the risk of colorectal cancer. A significant inverse association was observed for the consumption of Jben and all locations of the bowel	LAB, calcium, reduction of lactose	LAB to establish a barrier preventing the development of pathogens. LAB has anti-inflammatory properties to protect CRC risk. Lactose assossiation with CRC risk can be reduced through fermentation, where lactose is fermented to lactic acid. Calcium intake has inverse relationship with CRC risk	No/lower intake of fermented food	Traditional products had stronger protective effects
53	Hamaimbo et al., 2023	Adequate dietary intake and consumption of indigenous fermented products are associated with improved nutrition status among children aged 6–23 months in Zambia	213 children, aged 6–23 months, mixed sex	Zambia	Cross-sectional survey	From February to June 2018.	No follow-up	Mabisi, Chibwantu, Munkoyo	The frequency of consumption - not consumed, once/day, once/week, 2–4 times/week, 2–3 times/day; 4–5 times/day, and 5–6 times/week	Improved Height and Weigh for-Age Z-scores (HAZ & WAZ)	Microbiota from fermented dairy and cereals, macronutrients, micronutrients	Improved gut microbiota and nutrient bioavailability, potential role in reducing child malnutrition	Children consuming fewer fermented foods
54	Chileshe et al., 2020	Potential contribution of cereal and milk based fermented foods to dietary nutrient intake of 1-5 years old children in Central province in Zambia	156 non-breastfed children aged 1-3 years and 65 children aged 4-5 years	Zambia	Cross-sectional dietary intake study	Data was collected during May–June 2009 using the 24-hour recall method	No follow-up	Mabisi, Munkoyo	Mabisi & Munkoyo (183 g each for 1-3 year old and 193 g for 4-5 year old) from 0 to 7 servings per week	Only the inclusion of Mabisi (fermented milk) and not Munkoyo can sufficiently improve fat, calcium, iron (for 1–3 years olds only) and zinc (for 4–5 years olds only)	LAB	Fermentation increased bioavailability of minerals (e.g., calcium, iron, zinc) through phytate degradation. Lactic acid bacteria may improve gut health and nutrient absorption	Diets without mabisi or munkoyo inclusion	Munkoyo is fermented cereal beverage and mabisi is fermented milk beverage
55	Takahashi et al., 2021 a	Habitual miso (fermented soybean paste) consumption is associated with glycemic variability in patients with type 2 diabetes: a cross-sectional study	Total Participants: 290 patients with Type 2 Diabetes Mellitus (T2DM). Male: 160, female: 130. Age: median 68 years (range: 62–74 years)	Japan	Cross-sectional study	January 2016 to December 2018	No follow-up	Miso	Questionaire - nutrient intake in the previous month. Frequency of miso soup intake: none, less than 1 cup, 1 cup, 2 cups, 3 cups, 4 cups, 5 cups, 6 or 7 cups, or 8 cups or more per day. Median 108 g/day	Female with habitual miso consumption had lower fasting blood sugar and hypertension prevelance. No significant differences were found in males	Isoflavones	Isoflavones in miso may have inhibited the accumulation of visceral fat and contributed to good glycemic control in female	People without habitual miso consumption if they did not consume miso soup at all in a day	Miso soup. Female with habitual miso consumption had lower fasting blood sugar and hypertension prevelance which is reported to be a risk factor for microvascular and macrovascular complications in female with T2DM
56	Takahashi et al., 2021 b	Habitual miso (fermented soybean paste) consumption is associated with a low prevalence of sarcopenia in patients with type 2 diabetes: A cross-sectional study	351 T2DM patients (192 men and 159 women). Mean age was 66.6 ± 10.6 years	Japan	Cross-sectional study	Data collected 2016–2018	No follow-up	Miso	Average by both sexes 115,9 g/day	Habitual miso consumption was associated with a low prevalence of sarcopenia in women but not in men	Pyroglutamyl leucine, omega-3, omega-6, isoflavones	Miso consumption suppresses fat accumulation in fat mass. Pyroglutamyl leucine improves gut dysbiosis and colitis in mice suppresses the excess proliferation of phylum Firmicutes, which is associated with obesity. Increased omega-3 and omega-6 intake which is important for muscle maintenance. Negative correlation between omega-3 fatty acids intake and the presence of sarcopenia in elderly patient…	People not consuming miso soup habitually
57	Kondo et al., 2019	Long-term intake of miso soup decreases nighttime blood pressure in subjects with high-normal blood pressure or stage I hypertension	40 participants with high-normal BP or stage I hypertension (40–69 years old). Both sexes	Japan	Randomized, double-blind, placebo-controlled trial	8 weeks	No follow-up	Miso	Miso soup, specifically a combination of Nenrin miso and MK-34-1 miso. 32 g/day of miso soup (2:1 w/w Nenrin and MK-34-1); 2 servings/day	Reduction in nighttime blood pressure without affecting daytime blood pressure or pulse rate	Natriuretic peptides, ACE inhibitors	Possible mechanisms include natriuresis and inhibition of the renin-angiotensin system	Miso was in a form of Miso soup
58	Kanda et al., 1999	Association of lifestyle parameters with the prevention of hypertension in elderly Japanese men and women: A four-year followup of normotensive subjects	445 normotensive Japanese adults (35–89 years)	Japan	Cohort study	Baseline on 1994	4 years consecutive years	Miso	2 or more bowls/day	Miso soup intake was associated with reduced risk of hypertension	ND	Anti-hypertensive effect of miso	Low miso intake
59	Mano et al., 2018	Reduction in gastroesophageal reflux disease symptoms Is associated with miso soup intake in a population-based cross-sectional study: the Nagahama study	Total of 9364 subjects; 3048 males, 6316 females, mean age 53.4	Japan	Cross-sectional study	Recruited from 2008 to 2010	No follow-up	Miso	Consumption was assessed with a questionaire (<1/wk; 2-3/wk, 3-4 /wk, everyday)	The mean FSSG scores, reflux scores, and dyspepsia scores decreased with an increase in miso soup intake. Higher frequency intake of miso soup is associated with fewer epigastric symptoms in the general population	Amino acids, sodium chloride	Levels of three amino acids (histidine, glutamate, and aspartate) and sodium chloride promote gastric emptying	Lower frequency intake group	Miso was in a form of miso soup. Daily miso soup consumption reduces GERD symptoms in the general population
60	Takahashi et al., 2021 c	Association of estimated salt and miso intake with the prevalence of obesity in people with type 2 diabetes: A cross‐sectional study	Mean age = 65.7 ± 10.7 years Sex: 163 men and 137 women (total: 300 participants)	Japan	Cross sectional study	Data collection occurred between January 2016 and December 2018	No follow-up	Miso	Miso consumption categories: None, <1 cup/day, or 1–8 cups/day. Habitual miso consumption was 259 from 300	Habitual miso consumption was associated with lower obesity prevalence in people with high estimated salt intake compared to non-miso consumers	Nicotinamide	Miso soup is known to have a diuretic effect on blood pressure. Miso increases sodium excretion in the kidney and inhibits sodium reabsorption in the renal tubules. Nicotinamide extracted from soybeans inhibits ACE activity	Against participants with high salt intake but no habitual miso consumption
61	Ito et al., 2017	The effects of the habitual consumption of miso soup on the blood pressure and heart rate of Japanese adults: A cross-sectional study of a health examination	Age: 50–81 years Sex: 57.7% men, 42.3% women Numbers: Total = 527 participants	Japan	Cross sectional	October 2015 to March 2016	No follow-up	Miso	Participants were divided into four groups based on their miso soup consumption: Group 1: <1 bowl/week Group 2: <4 bowls/week Group 3: <7 bowls/week Group 4: ≥7 bowls/week	Habitual miso soup consumption was associated with a lower heart rate in middle-aged and elderly participants	Angiotensin-Converting Enzyme (ACE) Inhibitors	Miso inhibit ACE activity, leading to improved autonomic balance and reduced heart rate. Autonomic Balance: Miso may reduce sympathetic overactivity and enhance parasympathetic activity, which is linked to heart rate reduction	Accros 4 frequencies of consumption
62	Ozasa et al., 2005	Association of serum phytoestrogen concentration and dietary habits in a sample set of the JACC Study	Healthy men, n=151, 58 to 83 years	Japan	Nested case-control study	Food frequency questionnaire at the baseline survey on 1988-90	All serum samples were assayed at a single laboratory in 2002	Miso	Consumption frequency categories (in FFQ): scarcely, 1-2 times/mo, 1-2 times/wk, 3-4 times/ wk, and almost every day	Positive correlation between miso intake and serum genistein, daidzein levels	Genistein, daidzein	Not described. Only assosiation described - soy intake increase phytoestrogen level in blood	Comparisons across 5 levels of frequency of intake (quintiles)
63	Solansky et al., 2005	Biofluid 1H NMR-based metabonomic techniques in nutrition research - Metabolic effects of dietary isoflavones in humans	9 women (21–29 years of age)	ND	Controlled dietary intervention study	Over two complete menstrual cycles	No follow-up	Miso	50 g miso/day (n = 3)	Increased urinary TMAO levels and metabolic markers. These biochemical changes were more significant following ingestion of the unconjugated soy isoflavone (miso) diet	Isoflavones	Isoflavone-rich diets has an effect on osmolyte levels that may indicate improved glomerular function or general kidney function	The first complete menstrual cycle served as a control period during which time each subject consumed a constant diet of non-soy-containing foods
64	Ohi et al., 2024	Dietary habits and genetic susceptibility: correlations between nutritional intake and genetic risks for schizophrenia and bipolar disorder	730 older adults were recruited and divided into two groups: 300 (Cohort 1) and 430 (Cohort 2). Age: 60 years and above	Japan	Cohort study	2003-2008	No follow-up	Miso	6-point scale of dietary intake frequency: 0, rarely; 1, 1–3 days a month; 2, 1–2 days a week; 3, 3–4 days a week; 4, 5–6 days a week; and 5, daily consumption	Provide benefits beyond physical health, improves mental health. Shared genetic factors correlated with lower intake of miso soup	Proteins, dietary fiber, vitamin K and B, minerals, such as iron, calcium, and magnesium	Have positive effects on psychiatric symptoms and disorders	Comparison of dietary habits based on genetic risk scores	Miso was in a form of miso soup. A high protein content is crucial for neurotransmitter synthesis and brain function and is essential for mental health. Dietary fiber plays a significant role in gut health and is increasingly recognized for its impact on mood regulation and mental well-being through the gut-brain axis. Vitamins and minerals can support brain health, reduce inflammation, and aid i…
65	Okubo et al., 2007	Dietary patterns associated with functional constipation among Japanese women aged 18 to 20 years	3770 women, aged 18-20	Japan	Cross-sectional study	From April to May 2005	No follow-up	Miso	Exact intake amounts were not specified	The Japanese Traditional Diet (high in miso soup and soy products) was significantly associated with a lower risk of functional constipation	Dietary fiber, magnesium, water	High dietary fiber and water intake may improve stool consistency and promote bowel movements. Magnesium intake from the Japanese traditional diet may enhance muscle function and intestinal motility	Western dietary patterns	Japanese traditional diet may reduce functional constipation
66	Nakamoto et al., 2014​	Inverse association between soya food consumption and insulin resistance in Japanese adults	1148 adults, aged 34–70	Japan	Cross-sectional study	Between 25 July 2012 and 27 February 2013	No follow-up	Miso	Frequent intake ≥3 times/day	High soya intake improves insulin sensitivity, highlighting dietary relevance. Reduced HOMA-IR and fasting insulin levels	Isoflavones, protein	Enhanced insulin sensitivity and reduced inflammation	No control group. Comparison between categories	High soya intake improves insulin sensitivity, highlighting dietary relevance
67	Ito et al., 2019	Fermented foods and preterm birth risk from a prospective large cohort study	77667 pregnancies	Japan	Prospective cohort study	3 years	No follow-up	Miso	Miso soup ≥5 days/week	Reduced risk of early preterm birth (<34 weeks)	Probiotics, isoflavones	Improved gut microbiota and immune modulation	Low or no fermented food intake group	Miso was in a form of miso soup. High fermented food intake before pregnancy reduces risk of early preterm birth
68	Takahashi et al., 2020	Miso soup consumption enhances the bioavailability of the reduced form of supplemental coenzyme Q10	13 participants (1 man, 12 women), 20–40	Japan	Randomized crossover study	6–14 weeks	No follow-up	Miso	120 mg CoQ10 with miso soup per meal	Miso soup significantly increased CoQ10 bioavailability compared to other foods	Soy components	Improved absorption via hydrophobic interactions	Clear soup, raw egg sauce	Miso was in a form of Miso soup. Miso soup significantly enhanced CoQ10 absorption compared to other foods
69	Minami et al., 2020	Associations of Japanese food intake with survival of stomach and colorectal cancer: A prospective patient cohort study	3234 patients with stomach, colon, or rectal cancer	Japan	Prospective cohort study	1997–2013	Until Dec 2016	Miso	Miso soup intake was classified into quartiles, ranging from "never" or 1-2 times per month to everyday	Reduced risk of stomach cancer-specific death with daily miso soup intake	Isoflavones	Isoflavones inhibit the growth and proliferation of stomach cancer cells	Comparisons across 4 levels of intake (quartiles)	Miso was in a form of miso soup
70	Abe et al., 2021	Comparison between the impact of fermented and unfermented soy intake on the risk of liver cancer: the JPHC Study	Total participants: 75089 individuals. Age range: 40–69 years at baseline. Sex distribution: 34698 men and 40391 women	Japan	Cohort study	1990 (Cohort I) and 1993-1994 (Cohort II)	Follow-up began after the 5-year questionnaire survey (1995 for Cohort I and 1998 for Cohort II) and ended on December 31, 2013 (December 31, 2012, for one region)	Miso, Natto	For natto, 1 small cup = 50 g. For miso soup: hardly ever, 1–3 days a month, 1–2 days a week, 3–4 days a week, 5–6 days a week, and once a day. Daily consumption was divided into nine categories combining, breakfast, lunch, and dinner, ranging from < 1 to > 10 cups per day	Miso Intake (Men): Highest quartile of miso intake was associated with a 35% reduced risk of liver cancer. Among participants positive for hepatitis B or C, miso intake showed even stronger associations. Fermented Soy (Men): Modest inverse association with liver cancer. Associations were stronger in participants with hepatitis B or C infection but did not reach significance	ND	ND	Control is based on 5 year follow-up period and cohort data+N2	The study is inclusive of women and other types of soy foods however significant findings only reported for men and consumption of miso
71	Sugimori et al., 2019	Association between maternal fermented food consumption and infant sleep duration: The Japan Environment and Children’s Study	72624 mother-child pairs where the child was 1 year old	Japan	Birth cohort study	Data collection (frequency questionair): Pregnancy until infants were 1 year old	No follow-up	Miso, Natto	During the second and third trimesters. Consumption daily intake (e.g., miso: 10–225 g/day; natto: 0-25 g/day)	The risk of inadequate sleep duration (< 11 h) was significantly lower in the infants of mothers with high miso intake during the pregnancy	Probiotics and other microbiota-modulating components in fermented foods	Fermented food affects maternal gut microbiota, potentially influencing fetal and infant circadian rhythm development	No/lower intake of miso soup, yoghurt, cheese and natto during preganancy (second and third trimester)
72	Inoue et al., 2022	Association between maternal fermented food consumption and child sleep duration at the age of 3 years: the Japan Environment and Children’s Study	64200 mother-child pairs. 3 years old children	Japan	Cohort study	The present study analyzed the jecs-ta-20190930 dataset released in October 2019. JECS participants were enrolled during the first trimester of pregnancy between January 2011 and March 2014	Follow-ups were conducted during the second or third trimester, at childbirth, 1, 12 and 36 months postpartum	Miso, Natto	Miso intake 10-225 g/day; Natto intake 0-25 g/day	1-year-old babies will have longer sleep if the mother consumes miso during pregnancy	Probiotics	Probiotic and gut microbiota modulation affecting circadian rhythms and sleep-wake patterns	Lowest quartile intake
73	Nozue et al., 2021	Fermented soy products intake and risk of cardiovascular disease and total cancer incidence: The Japan Public Health Center-based Prospective study	79648 participants (42788 F; 36860 M), 45–74 yrs without a history of cancer, myocardial infarction, or stroke	Japan	Prospective cohort study	Cohort I: 1990 (baseline) and 1995 (5-year follow-up survey). Cohort II: 1993–1994 (baseline) and 1998 (5-year follow-up survey)	Cohort I: Follow-up survey until 31 December 2009. Cohort II: Follow-up survey until 31 December 2012.	Miso, Natto	Frequency of miso soup consumption was divided into six categories: almost never, 1–3 days/month, 1–2 days/ week, 3–4 days/week, 5–6 days/week, and daily. For natto frequency was divided into nine categories: almost never, 1–3 days/month, 1–2 days/week, 3–4 days/week, 5–6 days/week, 1 time/day, 2–3 times/day, 4–6 times/day, and ≥7 times/day. For women Miso intake: 6.1-26.2 g/day and Natto intake:…	A significant inverse association was observed between fermented soy products and the risk of cardiovascular disease (CVD), especially in women	Isoflavones	Isoflavones can act as estrogenic agonists binding to estrogen receptor	Comparisons across 4 levels of intake (quartiles)
74	Nozue at al., 2017	Fermented soy product intake is inversely associated with the development of high blood pressure: The Japan public health center-based prospective study	926 Male and 3239 Female aged 40-69 y (from Cohort II)	Japan	Prospective cohort study	The study began in 1993–1994 with baseline data collection	5 years	Miso, Natto	The frequency for miso soup was divided into 4 categories: almost never, 1–2 d/wk, 3–4 d/wk, and almost every day. The frequencies of natto was divided into 5 categories: almost never, seldom, 1–2 d/wk, 3–4 d/wk, and almost every day, and the options for portion sizes were small (50% smaller than standard), medium (same as standard), and large (50% larger than standard). Mean values by tertile of…	Fermented soy products, but not total or nonfermented soy products, was inversely associated with developing high bloodpressure in men and women with normal bloodpressure. A significant reduction in ischemic stroke risk was observed for participants in the highest tertile of natto intake compared to the lowest	Isoflavones, polyamines, nattokinase	Isoflavone aglycone-rich products (fermented soy) may be more effective than glucoside-rich (non-fermented soy) products in preventing chronic disease. Polyamines from fermented soy are synthesized in cells and are indispensable for cell growth and differentiation. Nattokinase inhibits the angiotensin I–converting enzyme and therefore decrease bloodpressure	Participants in the lowest tertile of natto and miso consumption served as the reference group	Miso: No significant association with total stroke risk or its subtypes
75	Dong et al., 2021	Soy consumption and incidence of gestational diabetes mellitus (GDM): the Japan Environment and Children’s Study	84948 pregnant women with no history of diabetes and median gestational age 12 wks	Japan	Prospective cohort study	Recruitment took place from 2011 to 2014	Up to childbirth	Miso, Natto	Miso soup and natto intakes were assessed as frequencies of consumption and were classified into quintiles, ranging from 47.6 g/d to 154.7 g/d and from 2.9 g/d to 38.3 g/d, for miso soup and natto respectively	Lower risk of gestational diabetes mellitus in highest quintile of miso and natto	Isoflavones (genistein, daidzein)	Effect of isoflavones may be attributed to their potential role as a tyrosine kinase inhibitor to promote insulin secretion and prevent diabetes onset	Comparisons across 5 levels of intake (quintiles)	Miso was in a form of miso soup. Fermented soy foods have a higher content of isoflavones than tofu. Second, fermented soy foods may be benefcial for gut microbiota, which potentially plays an important role in obesity and type 2 diabetes. Third, peptides produced during natto fermentation and melanoidins produced during miso fermentation have been suggested to exhibit antioxidant and anti-diabet…
76	Nagata et al., 1997	Decreased serum estradiol concentration associated with high dietary intake of soy products in premenopausal Japanese women	50 healthy premenopausal women aged 21–42 years	Japan	Cross sectional study	1994	No follow-up	Miso, Natto	Frequency of consumption was assesed in nine levels ranging from almost never to six or more times per day. Three possible portion sizes: one-half of the standard portion size, standard portion size, and double the standard portion size	Miso consumption was inversely correlated with serum estradiol levels. Miso intake was inversely correlated with sex hormone‐binding globulin on Day 22 of the cycle	Phytoestrogens	Modulation of estrogen metabolism	Comparisons across the different levels of frequency of intake
77	Wilunda et al., 2020	Soy food and isoflavones are not associated with changes in serum lipids and glycohemoglobin concentrations among Japanese adults: a cohort study	7252 middle aged men and women (67% females), mean age 61 yrs	Japan	Cohort study	The present study included participants in the JPHC prospective study who completed the 5-year follow-up survey (cohort 2) and 10-year follow-up survey (cohort 1) and were recruited in the JPHC diabetes study at baseline (n = 28 368)	No follow-up	Miso, Natto	Quartile (4) of daily miso and natto consumed: A.) Miso - 10.7-25.4 g/day. Average miso intake: 19.8 g/day. B.) Natto - 4.6-21.8 g/day, Average natto intake: 12.8 g/day	Only natto intake was associated with 5-year changes in blood lipids or HbA1c concentrations. Intake of 20 g/day of natto was associated with a reduction of total cholesterol, of non-high-density lipoprotein cholesterol, of low-density lipoprotein cholesterol and of triglycerides. A similar effect was not found for miso intake	Isoflavones	Potential lipid-lowering effects through LDL receptor activation	Comparisons across 4 levels of intake (quartiles)	It is unclear why fermented soy (specifically natto) showed an inverse association with change in serum lipid concentrations only among subjects with a BMI≥25 kg/m2. Soy foods may substitute foods rich in animal protein thereby lowering saturated fat and cholesterol intakes and improving the blood lipid profle. Soy products may also exert lipid-lowering efects through activation of LDL-C receptor…
78	Miyake et al., 2018	Soy isoflavone intake and prevalence of depressive symptoms during pregnancy in Japan	1745 pregnant women	Japan	Cross-sectional study	habitual dietary intake based on self-reported food frequency questionnaires during pregnancy (between weeks 5 and 39 of gestation)	No follow-up	Miso, Natto	Natto Intake (Fermented Soybeans) Quartiles: Q1 (lowest): 0.9 g/day Q2: 4.3 g/day Q3: 8.9 g/day Q4 (highest): 24.8 g/day Miso Soup Intake Quartiles: Q1 (lowest): 1.1 g/day Q2: 3.3 g/day Q3: 5.7 g/day Q4 (highest): 9.4 g/day​s	Reduced depressive symptoms in higher intake quartiles	Isoflavones	Estrogen receptor modulation	Lower intake quartiles
79	Yamamoto et al., 2003	Soy, isoflavones, and breast cancer risk in Japan	21852 Japanese women, aged 40–59 years, 179 of whom had breast cancer	Japan	Population-based prospective cohort study	1990 - 1999	From January 1, 1990 until the date of breast cancer diagnosis, emigration from a study area, the date of death, or the end of the study period (December 31, 1999), whichever came first	Miso, Natto	Questionnaire options: less than two times per week, 3–4 times per week, and almost daily. If daily: one bowl per day, two bowls per day, and three or more bowls per day	Statistically significant inverse associations between breast cancer risk and consumption of miso soup. No statistically significant association between consumption of soyfoods and breast cancer risk	Isoflavone	Isoflavones have anticarcinogenic effects on hormone-related cancers and that these effects may be related to their estrogenic, antiestrogenic, or other activities	No control group. Comparator: Lowest quartile of isoflavone intake and lowest miso soup consumption (<1 cup/day)	Miso was in a form of miso soup
80	Yang et al., 2018	Associations between intake of dietary fermented soy food and concentrations of inflammatory markers: A cross-sectional study in Japanese workers	Participants: 1426 workers (1053 men and 373 women). Age: 20–64 years old	Japan	Cross-sectional study	2010	No follow-up	Miso, Natto	Fermented soy food intake was categorized into quintiles, adjusted for energy intake. Quintile medians: Low (3.1 g/day) to high (24.5 g/day)	In men: Higher fermented soy food intake was significantly associated with lower serum IL-6 levels (P for trend = 0.031). No association was observed with hs-CRP or IL-18 levels	Polyamines, bioactive peptides	Reduction of pro-inflammatory cytokines	Non-fermented soy foods (e.g., tofu, soy milk) were used as a comparator	Fermented soy food intake was inversely associated with IL-6 levels in men but not in women
81	Tsukamoto et al., 2000 a	Intake of fermented soybean (natto) increases circulating vitamin K2 (menaquinone-7) and gamma-carboxylated osteocalcin concentration in normal individuals	Experiment 1: 8 male, 26-50 years old, healthy (no abnormal kidney and liver function). Experiment 2: 134 adults (85 men, 39 women, 25-34 years old)	Japan	Interventional study	Experiment1: 63 days with 3x7 day elavated MK-7 level natto intake. Experiment 2: Frequency-based dietary assessment	No follow-up	Natto	Consumption of different nattos: Regular natto including 775 μg/100 g (MK-7 × 1) or reinforced natto containing 1298 μg/100 g (MK-7 × 1.5) or 1765 μg/100 g (MK-7 × 2). Daily intake of 50 g natto over 7 days	Increased serum MK-7 and γ-carboxylated osteocalcin concentrations	Vitamin K2 (menaquinone-7, MK-7)	MK-7 promotes γ-carboxylation of osteocalcin, essential for bone health. Supports bone mineralization	Control was the regular natto (775 µg MK-7/100 g), which from our article perspective is the main study	The study highlights the potential of MK-7-rich natto as a dietary intervention to support bone health and prevent osteoporosis, particularly in populations at risk for vitamin K2 deficiency
82	Katsuyama et al., 2004	Promotion of bone formation by fermented soybean (Natto) intake in premenopausal women	73 healthy premenopausal women with mean age 33.5 ± 10 years old	Japan	Intervention study	1 year	No follow-up	Natto	Group 1 (no intake), Group 2 (once per month), Group 3 (once per week) and Group 4 (three times per week). 30 g of Natto per consumption	Increased bone formation markers (e.g., osteocalcin)	Vitamin K2	Enhanced bone mineralization through vitamin K2	Groups with no or lower natto intake
83	Iwasaki et al., 2021	A 5-year longitudinal association between dietary fermented soya bean (natto) intake and tooth loss through bone mineral density in postmenopausal women: The Yokogoshi cohort study	435 postmenopausal women aged between 55 and 74 years	Japan	Cohort study	Started in November 2005	After 5 years	Natto	Natto intake: rarely, 1-3 packs a week, 4-6 packs a week or more than 1 pack a day, approximately 40 g in one pack	Reduced tooth loss mediated by improved bone mineral density. Increased vitamin K intake. Lumbar spine BMD shows a lower degree of decline with increasing habitual natto intake	Vitamin K2 (menaquinones), isoflavones	Vitamin K maintaining bone health. Isoflavones have a protective effect against bone loss through oestrogenic mechanisms	Low natto intake
84	Kishida et al., 2023	Dietary intake of beans and risk of disabling dementia: The Circulatory Risk in Communities Study (CIRCS)	3739 adults, aged 40–64 years, mixed sex	Japan	Prospective cohort study	1985-1999	1999 to 2019 in Ikawa, 2006 to 2019 in Minami-Takayasu, 1999 to 2020 in Kyowa	Natto	Natto: group 1 =0 g/day; group 2 = 0.5–39.8 g/day, group 3 =39.9–58.7 g/day, group 4 = 58.8–78.7 g/day, and group 5 = 78.8 g/day or more	Natto intake significantly associated with lower dementia riskt	Isoflavones, folate	Neuroprotective effects via anti-inflammatory, anti-oxidant, and homocysteine-lowering pathways	Lowest bean intake group (0 g/day)
85	Araki et al., 2020 a	Gamma-polyglutamic acid-rich natto suppresses postprandial blood glucose response in the early phase after meals: A randomized crossover study	29 men (20 to 70 years old) and 7 postmenopausal women (70 years old)	Japan	Single-blinded, randomized controlled cross-over study	18 August and 27 November 2019	No follow-up	Natto	Two types of nattos were served. Low- or high-gamma-polyglutamic acid (PGA) natto (with 57.6 mg (LPGA) and 439.6 mg (HPGA) of PGA, respectively. Three meal loading tests (40 g each) were performed at least four days apart. Each meal loading test was performed in the morning after 12 h of overnight fasting	Lower postprandial glucose and insulin levels. Lower levels with HPGA natto than LPG natto	Gamma-Polyglutamic Acid (PGA)	HPGA natto suppresses blood glucose elevation with a small amount of insulin secretion in the early postprandial phase. This may be similar to the efect of acarbose, an oral anti-diabetic drug that delays starch digestibility and absorption via the reversible inhibition of alfa-glucosidase. Gamma-PGA is a viscous substance that might increases the viscosity of the food bolus and slows down the mo…	No control group. Comparison of natto and of time points
86	Araki et al., 2020 b	The possibility of suppression of increased postprandial blood glucose levels by gamma-polyglutamic acid-rich natto in the early phase after eating: A randomized crossover pilot study	20 volunteers aged 20–64 years	Japan	Randomized crossover pilot study	February 1 and April 28, 2018. The study involved three meal tests conducted at intervals of at least 4 days	No follow-up	Natto	40 g of low or high PGA natto combined with 150 g of white rice containing 48.5 g of carbohydrates	High-γ-PGA natto meal significantly lowered postprandial blood glucose IAUC compared to white rice alone and low-γ-PGA natto. Lower insulin levels post-meal with high-γ-PGA natto	Gamma-Polyglutamic Acid (PGA)	Suppression of postprandial blood glucose elevations potentially through delayed carbohydrate absorption influenced by high-γ-PGA content	White rice meal and a low-γ-PGA natto meal
87	Katsuyama et al., 2002	Usual dietary intake of fermented soybeans (Natto) is associated with bone mineral density in premenopausal women	117 premenopausal women (mean age 33.2 ± 9.8y of age)	Japan	Cross-sectional study	NA	No follow-up	Natto	High intake (more than once per week), low intake (about once a month), or no intake	Improved bone stiffness index in high intake group	Vitamin K2 (menaquinone-7)	Natto intake increases MK-4 in bone and possibly promotes Ca accumulation	Low/no natto intake groups	Since 30-50g of natto, containing approxi mately 9 microg/g of VK2, was usually taken at a time, it seemed that the high-intake group might ingest more than 1mg of VK2 per week
88	Hirata et al., 2016	Association between dietary intake and bone mineral density in Japanese postmenopausal women: The Yokogoshi cohort study	Age: 55–74 years (baseline in 2005) Sex: Female (postmenopausal women) Numbers: 600 participants at baseline (2005), 498 participants at follow-up (2010)	Japan	Cohort study (5-year longitudinal analysis and cross-sectional analysis)	2005 (start date)	At 2010, after 5 years	Natto	Natto: 1 pack = 40 g. Consumption in quartiles: Rarely, 1–3 times/week, 4–6 times/week, ≥1/day	Positively associated with reduced lumbar spine bone loss over 5 years	Vitamin K2 (menaquinone-7), isoflavones	Vitamin K2 acts as a cofactor for γ-carboxylation of osteocalcin, which enhances calcium binding to bones, reducing bone loss. Isoflavones mimic estrogen-like activity to support bone health	Comparisons across 4 levels of intake (quartiles)
89	Yamaguchi et al., 2005	Prolonged intake of dietary fermented isoflavone-rich soybean reinforced with zinc affects circulating bone biochemical markers in aged individuals	63 individuals. 31 men, age 68-72 yrs and 32 wome, age 58-68 yrs	Japan	Intervention, cross-over design	8 weeks	No follow-up	Natto	Natto, regular (0.8 mg/pack) or enriched with zinc (3.6 mg/ pack). 40 g / day	The intake of regular natto caused a significant increase in γ-carboxylated osteocalcin and a significant decrease in serum bone N-telopeptide of type I collagen as compared with the value before intake	Isoflavones, zink	Isoflavones have been shown in vitro and in vivo to stimulate bone formation and inhibit bone resorption	Non-supplemented group	Main conclusion: The intake of regular natto with isoflavone-rich soybean has a stimulatory effect on bone formation and an inhibitory effect on bone resorption in aged individuals, and that the effect is enhanced by supplementation with zinc
90	Maruyama et al., 2024	High barley intake in non-obese individuals is associated with high natto consumption and abundance of butyrate-producing bacteria in the gut: a cross-sectional study	185 participants, age 20–64 y, 72% men	Japan	Cross-sectional study	August 2018 - March 2020	No follow-up	Natto	Natto intake was 2.2 g/1000 kcal. Two groups - high-barley high natto group, low-barley high natto group	Higher butyrate-producing bacteria levels in high barley high natto consumers group	β-glucan (from barley), B. subtilis, Butyricicoccus and Subdoligranulum (from natto)	With higher amounts of barley more β-glucan is awailable for gut microbiota, which positively effects their prevelance and improves gut health	Low-barley intake group
91	Nagata et al., 2017	Dietary soy and natto intake and cardiovascular disease mortality in Japanese adults: the Takayama study	29079 adults, aged 35+	Japan	Cohort study	16 years	No follow-up	Natto	Quartiles of intake assessed	High natto intake was associated with a decreased risk of mortality from total CVD. High intake of natto also was associated with a decreased risk of mortality from stroke, especially ischemic stroke, and a trend for a decreased risk of mortality from IHD.	Nattokinase, isoflavones	Thrombolytic activity and improved lipid profiles	Lower quartiles of natto intake/ not given	Natto shows specific CVD protective effects
92	Ikeda et al., 2006	Intake of fermented soybeans, natto, is associated with reduced bone loss in postmenopausal women: Japanese Population-Based Osteoporosis (JPOS) Study	944 healthy Japanese women, aged 20–79 years	Japan	Cohort study	ND	3 years	Natto	Weekly intake (1–4 packs)	Positive association with BMD and reduced bone loss in femoral neck. Significant positive associations between natto intake and the rates of changes in BMD at the femoral neck (P , 0.0001) and at the distal third of the radius (P ¼ 0.0002) in the postmenopausal women	Menaquinone-7, bioavailable isoflavones	Enhanced calcium retention and bone health	Non-natto consuming participants	Habitual natto intake shows specific benefits in postmenopausal women
93	Tsukamoto et al., 2000 b	Prolonged intake of dietary fermented soybeans (Natto) with the reinforced vitamin K₂ (Menaquinone-7) enhances circulating γ-carboxylated osteocalcin concentration in normal individuals	48 adults (45 males, 3 females), aged 24–46 years	Japan	Randomized controlled trial	14 days	No follow-up	Natto	50 g of natto consumed once daily for 14 days MK-7 intake per group: Group I (Regular natto): ~432.5 µg MK-7/day (865 µg MK-7/100 g natto) Group II (Reinforced natto): ~647.5 µg MK-7/day (1295 µg MK-7/100 g natto) Group III (Reinforced natto): ~865 µg MK-7/day (1730 µg MK-7/100 g natto)	Significant increase in serum MK-7 levels in Groups II & III at 7, 10, and 14 days compared to baseline γ-Carboxylated osteocalcin levels significantly increased in Groups II & III at 14 days compared to Group I	Menaquinone-7 (Vitamin K2), B. subtilis	MK-7 stimulates γ-carboxylation of osteocalcin, improving bone formation and mineralization Higher MK-7 intake (1295+ µg MK-7/100 g) required to increase γ-carboxylated osteocalcin significantly	Comparison between regular natto and reinforced natto	Natto with different levels of Menaquinone-7 (MK-7)
94	Kaneki et al., 2001	Japanese fermented soybean food as the major determinant of the large geographic difference in circulating levels of vitamin K2	75 postmenopausal women	Japan/UK	Cross-over study and retrospective study	Four weeks	No follow-up	Natto	Two weeks without Natto, consumption of Natto and blood and faeces analysis up to 14 days after consumption	Effect of natto ingestion on serum MK-4 (menaquinone-7), MK-7 and PK (phylloquinone) concentration and presence of Bacillus natto in faeces	Vitamin K in the two forms of vitamin K1 (phylloquinone; PK) and vitamin K2 (menaquinones; MKs)	Subclinical vitamin K deficiency in bone is characterized by undercarboxylated osteocalcin. High concentrations of circulating undercarboxylated osteocalcin are associated with low bone-mineral density and increased risk of femoral neck fracture. Elevated undercarboxylated osteocalcin was corrected or ameliorated by vitamin K supplementation	Comparison of data before and after natto intake	Natto intake linked to higher MK-7 levels and lower hip fracture rates
95	Schurgers and Vermeer, 2000	Determination of phylloquinone and menaquinones in food: Effect of food matrix on circulating vitamin K concentrations	6 healthy male volunteers	Netherlands	Interventional study	3 days	No follow-up	Natto	200 g natto (3.1 µmol K2)	Natto resulted in 10x higher circulating K2 concentrations compared to K1 from spinach	Phylloquinone, menaquinone	Improved bioavailability of vitamin K2 in fermented products	Spinach vs. natto as K1/K2 sources	K2 (menaquinones) from natto contributes significantly to vitamin K status compared to K1
96	Ozawa et al., 2014	Maternal intake of natto, a Japan's traditional fermented soybean food, during pregnancy and the risk of eczema in Japanese babies	650 mother-infant pairs	Japan	Prospective cohort study	January 2007 to May 2008	6 months	Natto	Daily vs. 2-3 times/week or less	Reduced eczema incidence in infants of mothers with daily natto intake	Isoflavones, B. subtilis metabolites	Immune modulation, gut microbiota improvement	Lower natto intake group	High maternal natto intake during pregnancy may prevent eczema in infants at 6 months
97	Kojima et al., 2020	Natto intake is inversely associated with osteoporotic fracture risk in postmenopausal Japanese women	1417 postmenopausal women, aged ≥45	Japan	Prospective cohort study	15 years	Fracture incidence assessed in 1999, 2002, 2006, and 2011/2012	Natto	1–6 or ≥7 packs/week	Reduced risk of osteoporotic fractures	Menaquinone-7 (vitamin K2)	Improved bone mineral density and osteocalcin activation	Low natto intake (<1 pack/week)	Habitual natto intake reduces fracture risk in postmenopausal women
98	Sonoda et al., 2004	A case‐control study of diet and prostate cancer in Japan: possible protective effect of traditional Japanese diet	140 cases, 140 matched hospital controls	Japan	Case-control study	1996-2002 (for the diagnoses)	No follow-up	Natto	Varied intake by quartile	Consumption of natto showed an association with decreased risk for prostate cancer: ORs (Odds Ratio) of the 4th vs. 1st quartile of habitual natto intake (95%CIs) were 0.25 (0.05-1.24), p for trend: 0.03	Isoflavones	Antioxidant and anti-inflammatory properties	Comparisons across 4 levels of intake in g/d (quartiles)	Traditional Japanese diet may reduce prostate cancer risk
99	Taniguchi-Fukatsu et al., 2011	Natto and viscous vegetables in Japanese breakfast improved insulin sensitivity	11 overweight subjects with impaired glucose tolerance	Japan	Randomized crossover study	2 weeks	No follow-up	Natto	50g natto per meal, daily for 2 weeks (natto was comibed with viscous vegetables	Improved insulin sensitivity, reduced serum TC and LDL-C levels	Polyglutamic acid, viscous polysaccharides	Reduced postprandial glucose and insulin response	White rice with non-viscous soybeans and vegetables	Natto and viscous vegetables enhance insulin sensitivity and lipid metabolism in IGT
100	Murai et al., 2022	Soy product intake and risk of incident disabling dementia: the JPHC Disabling Dementia Study	Participants: 41447 individuals. Age Range: 45–74 years old at baseline. Gender: 18991 men and 22456 women	Japan	Cohort study	Study population: 1990 and 1993. Disabling dementia cases: follow-up start point 2006. Soy product intake from 1990-1993	Study population follow-up: 5 and 10 year. Disabling dementia cases follow-up: until 2016. Soy product intake followup after five years: 1995-1998	Natto, Miso	Natto intake from 2-26.3 g/day. Miso intake 7-26.4 g/day	Natto intake: Marginal inverse association with disabling dementia risk in women	Isoflavones, nattokinase, polyamines	Reduction in inflammation and oxidative stress by isoflavones. Amyloid-β degradation by nattokinase. Neuroprotective effects of polyamines	Soy product intake. Lowest level of natto intake
101	Katagiri et al., 2020	Association of soy and fermented soy product intake with total and cause specific mortality: prospective cohort study	92915 participants (42750 men and 50165 women) aged 45 to 74 years	Japan	Prospective cohort study	1995 in the first cohort and in 1998 in the second cohort from JPHC study was et as beasline	Eligible participants were followed from the submission date of the five year survey to 31 December 2012, except for one Tokyo area in which participants were followed until 31 December 2009.	Natto, Miso	Fife groups of intace from lowes to highest. Miso - Men: average 6.7 to 28.8 g/day. Women: 6.0-24-4 g/day. Natto - Men: 2.5-16.2 g/day. Women: 3.4-17.4 g/day	A higher intake of fermented soy was associated with a lower risk of mortality	Isoflavones, fibre, other bioactive components from soy	Isoﬂavone, fibre, and potassium from soy may be associated with a reduction in cardiovascular disease and spermidine with cardioprotective effects	Lower intake of fermented soy products compared with higher intakes
103	Ghiamati Yazdi et al., 2022	Long-term daily high-protein, drained yoghurt consumption alters abundance of selected functional groups of the human gut microbiota and fecal short-chain fatty acid profiles in a cohort of overweight and obese women	29 overweight/obese women completed the study, 11 from Skyr and 18 from control group. Age 18-30 years	Denmark	Randomized controlled trial	112 days	No follow-up	Skyr	300 g/day	Skyr starter cultures were transmitted to the gastrointestinal tract. Altered abundance of fecal short-chain fatty acid profiles	LAB, SCFA	Improved gut microbiota diversity. Microbial cross-feeding; metabolic alterations	No skyr
104	Noer et al., 2021	Fermented soybean enhances post-meal response in appetite-regulating hormones among Indonesian girls with obesity	13 Indonesian girls (aged 18–20 y) with obesity (BMI ranged 25 30 kg/m 2)	Indonesia	Randomized counter-balanced crossover study	3 weeks - two intervention periods with a 1-week washout period between trials	No follow-up	Tempeh	For the first trial, half of the participants consumed the non-fermented soybean meal, and the other halves consumed the fermented soybean meal as a breakfast in the laboratoryat 06:30 am. For the crossover trial, participants switched to the alternative meal one week after the first trial. Intervention meal consisted of 100 g of tempeh or non-fermented soy + 150 g of peas/carrots/potatos	Fermented soybean on altering appetite-regulating hormones than non-fermented soybean. Still, fermented soybean did not produce a significant effect on subjective appetite feeling. Discrepancy between hormonal and subjective responses	Bioactive peptides and arginine enhanced by fermentation	Fermentation improves the digestibility of soybean protein, enhancing the bioavailability of arginine, which stimulates insulin release and appetite regulation. Acyl-ghrelin reduction post-fermented soybean meal may suppress appetite	Non-fermented soybean meal	Acyl-Ghrelin (AG): Fermented soybean consumption decreased plasma AG levels by 35% at 30 minutes post-meal and kept levels below baseline until 120 minutes (p < 0.05). Non-fermented soybean did not cause any significant change in AG levels during the same time period. Insulin: Fermented soybean induced a 30% greater increase in plasma insulin levels at 120 minutes post-meal compared to the non-fe…
105	Hutchins et al., 1995	Urinary isoflavonoid phytoestrogen and lignan excretion after consumption of fermented and unfermented soy products	17 healthy men, aged 20–40 years	USA	Randomized crossover trial	5 days baseline followed by 9- day feeding period, then 12-day washout period followed by second 9-day feeding period	No follow-up	Tempeh	9 days of 112 g Tempeh	Higher urinary excretion of isoflavones (e.g., daidzein, genistein) from tempeh compared to soybeans	Isoflavones	The more available isoflavones might play role in cancer prevention	125 g soybean pieces
106	Handajani et al., 2020	Tempeh consumption and cognitive Improvement in mild cognitive impairment	84 completed the study, ≥60 years, mixed sex	Indonesia	Experimental study	6 months	No follow-up	Tempeh	100 g per day for 6 months	Improvements in global cognitive scores after 6 months of intervention. Improvement in language function was only seen in the group consuming Tempeh A (lower number of microorganisms)	Isoflavones, probiotics	Soybean fermentation was positively correlated with an increase in serum BDNF levels. The secretion of butyrate by probiotics, increases the secretion of BDNF. Modulates cognitive function through the change in Aβ level, which promotes neuron damage in Alzheimer-related processes. Bacteria increases biological efficiency of isoflavone and antioxidant capacity in soy	100 g of low-protein biscuits
107	Lowe et al., 2021	Association of soybean-based food with the prevalence of anaemia among reproductive-aged men and women in rural Central Java, Indonesia	763 participants (men and women) aged 15-49	Indonesia	Cross-sectional study	November–December 2018	1-year after study	Tempeh	Daily consumption assessed via 24-hour recall	Reduced anaemia prevalence	High iron content in soybean	Enhanced iron bioavailability. More fibre in tempeh (which is made from whole soybeans as opposed to tofu which is a soybean curd) leads to slower Fe absorption and therefore reduced impact on anaemia risk	Tofu	The study recommends incorporating culturally relevant, iron-rich foods like soybean products into anaemia prevention strategies
108	Afifah et al., 2020	The effects of tempeh gembus, an Indonesian fermented food, on lipid profiles in women with hyperlipidemia	41 women aged 30 years or older with hyperlipidemia	Indonesia	Quasi-experimental study using the randomized pre-posttest control group design	14 days intervention (1 month total study period)	No follow-up	Tempeh	Treatment Group 1: 103 g/day of tempeh gembus • Treatment Group 2: 206 g/day of tempeh gembus	Reduced LDL-C, Total cholesterol decrease in all three groups, even with control, but the highest effect with TG2 group	Dietary fiber	Fiber binds bile acids, reducing cholesterol absorption	Control group was given 10 mg of statin
109	Isnawati et al., 2020	The effect of processed tempeh gembus administration on blood glucose in obese women	40 obese women (20 control, 20 treatment). Age: 35-50 years	Indonesia	Experimental study with a pre-post randomized control group design	28 days	No follow-up	Tempeh	150 g/day for 28 days	Tempeh Gembus was clinically able to reduce fasting blood glucose levels 4.5 mg/dl	Dietary fiber	Fiber slows glucose absorption	1500 kcal isocaloric diet w.o any tempeh gembus
110	Nadia et al., 2020	The effect of processed tempeh gembus to triglycerides levels and insulin resistance status in women with obesity	40 obese women (20 control, 20 treatment). Age: 20-50 years	Indonesia	Pre-post randomized control group design	28 days	No follow-up	Tempeh	150 g/day for 28 days	Lower the TG level and insulin resistance status in Tempeh Gembus group compared with control	Dietary fiber, protein	Fiber reduces TG levels and improves insulin sensitivity	Daily standard diet intervention of Isocaloric 30 kcal/kg of body weight per day for 28 days
111	Suriani et al., 2021	Fermented soybean cake nugget (tempeh) as an alternative for increasing weight of little children aged 36–60 months	30 toddlers (15 intervention, 15 control), 36-60 months	Indonesia	Quasi-experiment design with non-equivalent pre test–post test control group design	March–June 2019	No follow-up	Tempeh	Tempeh was served in the form of soybean cake nuggets. 30 g per day for 4 weeks	Significant weight gain in treatment group	Carbohydrate, protein, vitamin A, zinc	Carbohydrate and protein content in the soybeancake (tempeh) nuggets are responsible for weight increase, while vitamin A and zinc increased children’s appetite	15 toddlers control group with no intervention
112	Wati et al., 2020	The effect of processed tempeh gembus to high sensitivity C-Rreactive Protein (hsCRP) and High-Density Lipoprotein (HDL) levels in women with obesity	40 obese women (20 control, 20 treatment) aged 20-50 years	Indonesia	Experimental study using a pre-post randomized control group design	28 days	No follow-up	Tempeh	150 g of tempeh gembus per day	Decrease in hsCRP and increase in HDL levels. Improved inflammatory and lipid profiles	Fiber, UFA (oleic, linoleic, linolenic FA), antioxidants	Anti-inflammatory effects through dietary fiber, improvement in lipid profiles, potential impacts from antioxidants and bioactive compounds	Standard diet withouth tempeh gembus
113	Alminger and Eklund-Jonsson, 2008	Whole-grain cereal products based on a high-fibre barley or oat genotype lower post-prandial glucose and insulin responses in healthy humans	13 healthy adults (4 men, 9 women), aged 20–75 years	Sweden	Randomized controlled trial	Single-meal test, specific duration for preparation and testing within one day	No follow-up	Tempeh	25 g of available carbohydrates from barley tempe or oat tempe	Both barley and oat tempe significantly lowered blood glucose and insulin responses compared to a standard glucose solution	Dietary fiber	Improved glycemic and insulinemic control through fiber and fermentation. Likely due to the higher fiber content which may slow glucose absorption and the metabolic response to food intake	Glucose solution
114	Permatasari et al., 2018	Tempe nuggets provision improves energy adequacy and protein intake in underweight underfive children	Participants: 46 underweight children. Age Range: 24–59 months. Sex: Not specified explicitly, but balanced across intervention and control groups	Indonesia	Pre- and post-control group design intervention study	30 days	No follow-up	Tempeh	Calculated based on individual energy and protein deficiency	Significant increase in daily energy intake in the intervention group compared to the control (Nutritional effect)	Fermented soy protein, bioactive peptide, high fiber and carbohydrate content for energy balance	Improved protein and energy intake facilitated better nutritional status and weight gain in underweight children	Control group did not receive tempe nuggets; followed the usual diet. Comparator: Baseline intake and growth metrics within the intervention and control groups	Tempe nuggets: Made from fermented soybean (tempe) processed into a nugget form
115	Hogervorst et al., 2011	Borobudur revisited: Soy consumption may be associated with better recall in younger, but not in older, rural Indonesian elderly	Men and women, n=142, 56–97 yrs	Indonesia	Cross-sectional study	2009	No follow-up	Tempeh	Median daily consumption, 7 times/week	Immediate recall showed an associattion with intake in those with an average age of 67 years of age (<73 years of age) but not in those with an average age of 80 years of age	Isoflavones, folate	Isoflavones may have estrogenic effects, which could support cognitive function in midlife but might not benefit very elderly individuals Folate from tempeh may help prevent cognitive decline	No control group
116	Fatmah et al., 2018	Mocaf tempeh dates biscuit for the improvement nutritional status of underweight children	70 toddlers, aged 12–56 months	Indonesia	Randomized controlled trial	12 weeks	No follow-up	Tempeh	50 g daily	Increased weight and hemoglobin levels	Protein, isoflavones	Fermentation in tempeh enhances protein bioavailability	Placebo buiscits	Mocaf-tempeh dates biscuits (Intervention group) tempeh-dates biscuits (Control 1)
117	Faughnan et al., 2004	Urinary isoflavone kinetics: the effect of age, gender, food matrix and chemical composition	57 participants (20 men, 37 women)	UK	Crossover study	5 days x 3. One month of soy-free diet and same during all the trial. Each subject consumed each food once, with a 2 weeks washout between interventions	No follow-up	Tempeh	0·44 mg soya isoflavones/kg body weight dose as soya milk, TVP rolls or tempeh burgers on three separate occasions under supervision. Each dose was separated by a minimum of a 2-week washout period	Cumulative urinary daidzein and genistein excretion over four pooled 24 h urine collections. Tempeh consumption resulted in an increased urinary genistein recovery relative to soya milk in premenopausal women (P<0.052)	Isoflavones	Bioavailability of isoflavones; equol production may have estrogenic and antioxidant effects	Randomized allocation to different soy food groups	The only fermented food is the tempeh burger
118	Cassidy et al., 2006	Factors affecting the bioavailability of soy isoflavones in humans	59 adults (21 men, 38 women)	UK	Intervention, cross-over design	18 months	No follow-up	Tempeh	0.44 mg isoflavones/kg body weight	Consumption of tempeh (mainly isoflavone aglycon) resulted in higher serum peak levels of daidzein (P < 0.001) and genistein (P < 0.01) and the associated area under the curve (P < 0.001 and P < 0.03, respectively) compared with textured vegetable protein (predominantly isoflavone glucosides)	Genistein, daidzein (aglycones, glucosides)	Enhanced bioavailability in fermented products	Compared to no consumption. 2 -wk washout periods were implemented between trials	Main conclusion: The bioavailability and pharmacokinetics of isoflavones are influenced mainly by the type of food matrix or form in which they are ingested. Soy milk (liquid matrix) yields a faster absorption rate and higher peak plasma concentrations than a solid matrix, whereas aglycones in a fermented food such as tempeh are absorbed more rapidly than glucoside conjugates. Tempeh, being a fer…
119	Haron et al., 2010	Absorption of calcium from milk and tempeh consumed by postmenopausal Malay women	20 postmenopausal women, aged 55–65	Malaysia	Randomized crossover trial	6 weeks	No follow-up	Tempeh	Participants were given one meal containing 206–240 g of tempeh (providing 130–150 mg calcium)	Calcium absorption from tempeh (36.9 ± 10.6%) did not significantly differ from milk (34.3 ± 8.6%). Tempeh provided similar calcium bioavailability compared to milk, a well-established calcium source	Calcium, isoflavones	Enhanced calcium bioavailability	Comparison between milk and tempeh consumption	Tempeh offers calcium for populations with low dairy consumption
120	Wijaya-Erhardt et al., 2011	Fermented soyabean and vitamin C-rich fruit: improving iron status in pregnant women	252 pregnant women, aged 15–49	Indonesia	Community-based intervention	20 weeks	No follow-up	Tempeh	50g tempeh, 6 days/week	Improved maternal iron levels and hemoglobin levels	Iron, vitamin C	Enhanced iron absorption with reduced phytate effect	Control group with usual diet	While tempeh improved iron retention in iron-deficient women, it did not significantly improve overall maternal iron status
121	Haron et al., 2011	Apparent bioavailability of isoflavones in urinary excretions of postmenopausal Malay womenco nsuming tempeh compared with milk	20 postmenopausal women, aged 55–65	Malaysia	Randomized crossover study	Two intervention phases with a 1-month washout period	No follow-up	Tempeh	240 g tempeh or 1 cup milk daily	Higher urinary isoflavone excretion with tempeh	Isoflavones (daidzein, genistein, equol)	Isoflavones mimic estrogen and may exert estrogenic or anti-estrogenic effects. The enhanced bioavailability of isoflavones in tempeh is likely due to fermentation, which increases isoflavone aglycones that are more bioavailable than glucosides	Milk	Tempeh shows higher isoflavone bioavailability compared to milk
122	Fatmah, 2018	Impact of date-tempeh biscuit on the nutritional status of stunted and wasted toddlers	70 toddlers, aged 12–57 months	Indonesia	Quasi-experimental study	12 weeks	No follow-up	Tempeh	50 g/day	Increased weight and height in stunted and wasted toddlers. Improved energy and macronutrient intake	Protein	Enhanced growth and nutritional recovery	Toddlers with normal nutritional status	Date-tempeh biscuits. Date-tempeh biscuits improve growth and nutritional status in malnourished toddlers
123	Fatmah, 2020	Effects of high-fiber biscuits on lipid and anthropometric profile of patients with type 2 diabetes	66 patients with Type 2 DM, aged 35–75	Indonesia	Randomized controlled trial	4 weeks	No follow-up	Tempeh	100 g/day	Improved lipid profiles (LDL, cholesterol, triglycerides)	High fiber, low GI components	Improved lipid metabolism	Non-intervention group	Temma Biscuit (Tempeh Flour + Date Jam) Made from fermented soybean (tempeh) flour Compared to Caromma Biscuit (Modified Cassava Flour). Caromma and Temma biscuits improved lipid profiles in diabetic patients
124	Stephanie et al., 2019	Tempeh consumption enhanced beneficial bacteria in the human gut	16 healthy females (10 fermented soy, 6 unfermented soy), aged 23–30 years	Indonesia	Human intervention study	7 days without consumption of any soy products, after that a 28 days with soy consumption followed	No follow-up	Tempeh	100 g of tempeh daily	Increased populations of Bifidobacterium and Akkermansia muciniphila. Tempeh consumption gave healthier metabolic status by improving obesity and type-2 diabetes parameters in the human gut	Soluble fibers, polyphenols, probiotics	Gut microbiota modulation, immune function enhancement	Soymilk consumption group
125	Kingamkono et al., 1999	Enteropathogenic bacteria in faecal swabs of young children fed on lactic acid-fermented cereal gruels	151 children (aged 6–60 months)	Tanzania	Experimental controlled feeding study	From November to December 1995. 13 days in daycare. 24-h questionnaire on the health and home feeding patterns of the children on each feeding day	Swabs were collected 14 days after the feeding session had stopped	Togwa	1 serving/day for 13 days	Significant reduction in enteropathogenic bacteria in faecal swabs in togwa group. Prevention of diarrhoea	LAB	Gut colonization and inhibition of enteropathogens	Control group fed unfermented maize gruel (uji)
